# Supplementary material for: Association between Functional Brain Network Metrics and Surgeon Performance and Distraction in the Operating Room
Source: Brain Sci. 2021 Apr 8;11(4):468. doi: 10.3390/brainsci11040468 (PMC8068138; doi:10.3390/brainsci11040468)
Supplement: Supplementary file 1 [file brainsci-11-00468-s001.zip]

Archive with 1 entries (1 files):
- brainsci-1117992-supplementary.xlsx
