# Supplementary material for: Association between Functional Brain Network Metrics and Surgeon Performance and Distraction in the Operating Room
Source: Brain Sci. 2021 Apr 8;11(4):468. doi: 10.3390/brainsci11040468 (PMC8068138; doi:10.3390/brainsci11040468)
Supplement: Supplementary file 1 [file brainsci-11-00468-s001.zip › brainsci-1117992-supplementary.xlsx]

## Sheet: Sheet1
			Table S1. EEG _ Network Features
File Name	Subject	Subjective Performance	Flexibility_Motor	Flexibility_Cognitive	Flexibility_Perception	Strength_Motor	Strength_Cognition	Strength_Perception	Integration_Motor	Integration_Cognition	Integration_Perception	Recruitment_Motor	Recruitment_Cognition	Recruitment_Perception	Search information_Motor	Search information_Cognition	Search information_Perception
BD	A	6	0.540561	0.596744	0.592217	42.7349	38.2649	37.3375	0.163648	0.152894	0.149173	0.170224	0.168282	0.119213	14.3347	11.2427	11.61
BD	A	2	0.834884	0.818039	0.875	48.0573	48.7728	45.6774	0.118718	0.111193	0.110346	0.131914	0.119041	0.197637	15.35	14.8102	13.0576
BD	A	6	0.729381	0.806261	0.888056	18.9755	19.0333	18.9001	0.0399837	0.0385898	0.050005	0.0987219	0.0960705	0.0602237	7.14783	7.1192	7.04126
BD	A	17	0.81569	0.822207	0.868333	54.7913	54.7178	45.3024	0.110641	0.107911	0.114887	0.131707	0.133663	0.11296	13.8599	14.1831	10.892
BD	A	19	0.854443	0.834762	0.878174	63.5933	59.9424	52.7289	0.105266	0.109105	0.107009	0.115674	0.122047	0.106927	14.6265	13.6595	11.1474
DVC	A	12	0.737354	0.782983	0.87963	20.4009	20.0353	19.7963	0.052752	0.054925	0.0669257	0.0980007	0.103277	0.0786356	7.30163	7.20826	7.06305
DVC	A	14	0.845185	0.824207	0.877853	60.3569	59.4445	50.5642	0.107575	0.112097	0.109028	0.118221	0.127028	0.124126	14.0964	14.7298	11.0852
DVC	A	16	0.844496	0.815685	0.872629	53.3999	51.3036	46.1533	0.109959	0.111323	0.107261	0.123802	0.132067	0.103038	14.1176	13.2572	12.1652
DVC	A	15	0.788855	0.795929	0.833494	54.855	59.3862	52.2195	0.0868137	0.0842801	0.0836039	0.106561	0.0918266	0.0971776	13.7858	14.4568	13.3084
LND	A	15	0.720918	0.831081	0.875	22.2749	22.0449	21.5594	0.0453673	0.0457951	0.0580966	0.103311	0.116597	0.0692848	7.21239	7.1646	7.05991
LND	A	17	0.862612	0.839949	0.895853	61.4546	59.6511	49.5862	0.0854761	0.087601	0.088557	0.0955924	0.112431	0.0955184	14.3171	13.5463	11.0606
LND	A	15	0.852542	0.830957	0.884683	52.6729	53.8328	43.9411	0.111506	0.108764	0.107103	0.126036	0.124918	0.120388	13.7587	14.2574	10.8907
LND	A	13	0.843491	0.839037	0.879781	61.2989	63.0029	54.5988	0.0997813	0.09918	0.0957823	0.111815	0.11171	0.0966513	13.8291	14.8298	12.1464
LND	A	14	0.575824	0.636694	0.668269	22.1405	22.4252	21.6839	0.0825612	0.0844482	0.0706305	0.0909172	0.114215	0.139588	7.59595	7.73773	7.67329
LND	A	6	0.361299	0.466339	0.531818	39.0476	36.451	36.0022	0.184546	0.174754	0.161173	0.190913	0.184647	0.162037	10.2846	9.58896	9.17349
LPS	A	12	0.850737	0.830957	0.875844	59.8756	58.0911	51.3148	0.114108	0.117108	0.106829	0.12457	0.130545	0.106143	14.9432	14.2174	12.7753
BD	A	12	0.837195	0.783862	0.864593	41.712	38.5035	38.4862	0.105741	0.11058	0.100184	0.112353	0.147995	0.101593	11.4269	10.7234	10.3603
BN	A	1	0.795013	0.817796	0.860415	19.2676	18.8671	18.5801	0.0624143	0.0601794	0.063515	0.109327	0.106567	0.058419	7.34392	7.16159	7.09791
DVC	A	9	0.780838	0.815398	0.865477	18.4151	18.2948	18.0378	0.0573871	0.0562184	0.0590377	0.0971963	0.105542	0.0570898	7.1679	7.15089	7.06566
LND	A	4	0.72583	0.801897	0.848441	20.5168	20.3429	19.2795	0.0664502	0.0635477	0.0704954	0.122347	0.119241	0.0597838	7.73918	7.54962	7.24652
UVA	A	7	0.78559	0.807292	0.852539	20.459	20.4903	20.0773	0.0589071	0.0572417	0.0609874	0.102206	0.11071	0.0660637	7.1108	7.12812	7.06887
PUS	A	7	0.778606	0.802549	0.847075	37.4804	36.6672	32.7837	0.0619225	0.0601575	0.0637487	0.105096	0.11346	0.0685524	11.3017	10.9274	9.20163
PUS	A	12	0.807618	0.793635	0.847637	68.9917	67.5272	63.0976	0.112882	0.113924	0.103771	0.130044	0.132899	0.105081	15.1244	14.2971	13.5071
PUS	A	8	0.795344	0.792411	0.842012	40.7259	40.0271	38.4768	0.113905	0.113021	0.104611	0.131417	0.136193	0.0913616	11.8583	11.3418	10.886
PUS	A	9	0.467391	0.482961	0.53442	33.5078	32.5777	28.6721	0.16518	0.163732	0.131014	0.170548	0.171305	0.132782	10.6949	10.4686	9.25331
SV	A	16	0.786803	0.794417	0.861941	21.3049	21.5102	20.4189	0.0715113	0.0717246	0.0694106	0.108569	0.11235	0.0765539	7.09698	7.16935	7.04988
SV	A	17	0.840391	0.815372	0.876888	49.5361	49.9626	48.739	0.116954	0.121125	0.107156	0.139421	0.141079	0.108801	12.8006	13.398	12.4479
SV	A	19	0.81514	0.801949	0.848039	57.974	58.3559	53.2166	0.131706	0.129212	0.124802	0.152888	0.144361	0.129023	14.3544	14.6969	12.7283
SV	A	12	0.792616	0.775392	0.820797	34.4301	35.3097	29.992	0.143717	0.143294	0.137639	0.156962	0.168694	0.138095	10.5193	10.2615	8.49148
UVA	A	17	0.783979	0.784123	0.827949	46.7167	46.8259	42.141	0.131796	0.128971	0.123377	0.146414	0.152559	0.129255	13.2736	13.1612	12.9017
UVA	A	9	0.537733	0.540541	0.60779	28.644	28.4105	24.6495	0.124144	0.127788	0.12168	0.154748	0.153859	0.123357	9.36797	9.51061	7.9659
BD	B	14	0.793732	0.788996	0.835021	47.2969	48.2566	47.8832	0.134267	0.132643	0.125681	0.150331	0.156494	0.131289	13.4843	13.3193	13.5113
BD	B	14	0.832098	0.829524	0.874558	21.1287	20.8693	21.0124	0.100764	0.102644	0.0996179	0.141501	0.137009	0.159093	7.16111	7.19023	7.22708
SDVC	B	14	0.827772	0.819724	0.859531	24.0822	24.3614	25.2856	0.116728	0.118048	0.116311	0.161358	0.15529	0.167389	9.70088	10.9176	10.4426
LND	B	12	0.82375	0.811775	0.851013	20.4738	20.0508	20.5676	0.128393	0.130343	0.125012	0.162278	0.158255	0.166908	7.49991	7.40455	7.68184
SV	B	6	0.824563	0.813912	0.85495	27.9423	26.7035	25.6152	0.134949	0.135745	0.130902	0.164641	0.162339	0.164981	8.95648	8.56952	7.76546
UVA	B	17	0.826615	0.812062	0.856236	30.5397	30.4262	29.8189	0.134871	0.136126	0.131297	0.164755	0.163907	0.162305	10.8261	11.4734	11.0182
DVC	B	14	0.824742	0.799161	0.844503	20.6293	21.1926	21.4491	0.156584	0.156172	0.154441	0.193936	0.18216	0.207673	8.98247	9.92451	9.87071
DVC	B	14	0.810704	0.80208	0.836467	21.414	21.5015	21.8506	0.146224	0.147227	0.149165	0.189726	0.183972	0.210822	8.20322	7.9238	8.65864
PD	B	17	0.812619	0.802288	0.840405	30.0795	29.1818	32.9197	0.152747	0.153038	0.156519	0.20017	0.192398	0.236227	10.6171	9.73278	12.7152
SV	B	7	0.809161	0.798353	0.832048	33.005	31.6987	34.1028	0.154741	0.156052	0.158121	0.198255	0.191641	0.233185	13.2654	12.8965	14.3643
PD	B	9	0.813611	0.807214	0.85495	39.036	34.5784	41.1561	0.139344	0.141505	0.14284	0.189831	0.188028	0.245067	12.856	10.7084	12.2303
PD	B	9	0.802852	0.806354	0.849968	22.0081	21.9155	20.9254	0.133483	0.134915	0.137014	0.188099	0.180917	0.244237	8.00239	7.97688	7.77834
SV	B	15	0.796845	0.799343	0.834619	27.2836	24.1745	23.999	0.137636	0.138899	0.146904	0.193333	0.207931	0.260927	9.09893	7.8757	7.73821
SV	B	15	0.803472	0.806041	0.848682	31.6261	30.2206	34.4944	0.128855	0.131978	0.135981	0.185798	0.187676	0.252819	9.5602	9.15742	10.1366
SV	B	15	0.808266	0.801923	0.846593	20.9487	21.648	21.6786	0.133402	0.135902	0.139464	0.187428	0.18948	0.237512	7.60773	8.04734	7.85675
UVA	B	16	0.806406	0.804869	0.84603	26.6833	24.8018	25.8919	0.118776	0.125873	0.127919	0.181495	0.186479	0.244345	9.97581	8.83949	9.78697
UVA	B	16	0.820416	0.814251	0.853986	23.7749	22.2399	23.4604	0.121776	0.12622	0.1247	0.169387	0.163167	0.238225	8.52639	7.98723	8.55535
DVC	B	14	0.813597	0.808674	0.849084	28.8967	28.0519	26.8319	0.138107	0.139254	0.141768	0.184068	0.172639	0.20307	10.2869	9.03379	8.87533
LND	B	13	0.822606	0.814877	0.857602	26.8466	24.2289	24.2834	0.138258	0.138185	0.144284	0.182268	0.184184	0.219858	9.49664	7.84424	8.09288
SV	B	14	0.812991	0.80711	0.849084	23.5534	24.6299	26.1772	0.148347	0.148841	0.152198	0.189445	0.18463	0.221749	11.2781	10.9658	12.1556
SV	B	14	0.821339	0.808648	0.849486	30.1532	29.051	29.7419	0.151519	0.152795	0.155484	0.189426	0.19113	0.208298	13.2027	12.1228	13.8479
UVA	B	16	0.826615	0.815606	0.858245	25.9546	25.7128	25.1272	0.142607	0.143548	0.147105	0.182133	0.182401	0.215336	9.53213	8.33658	8.23008
BD	B	14	0.834993	0.836598	0.87844	21.4869	21.4861	21.2106	0.090704	0.101095	0.108296	0.148235	0.134971	0.216498	7.44431	7.41956	7.29471
BD	B	17	0.830135	0.817937	0.840381	21.3095	21.2286	20.966	0.148494	0.150875	0.155452	0.169311	0.16831	0.19747	7.48172	7.54882	7.60235
BD	B	6	0.771458	0.81279	0.867155	22.7357	22.7876	22.7889	0.0415055	0.0463446	0.0569359	0.134632	0.132436	0.252126	7.12742	7.16714	7.0724
BN	B	8	0.789689	0.823759	0.853905	22.375	22.4023	22.0955	0.058992	0.0637559	0.0742669	0.144433	0.141574	0.252977	7.71648	7.69758	7.57212
BN	B	12	0.798506	0.818557	0.862448	23.3719	23.6353	23.9212	0.0737943	0.0777434	0.0849413	0.146102	0.142265	0.242886	7.40929	7.72474	7.79387
BN	B	12	0.820112	0.810318	0.851967	22.6426	23.5101	24.3403	0.130681	0.136413	0.140719	0.172212	0.164834	0.189544	7.67185	8.45509	9.10214
BN	B	17	0.819674	0.801292	0.840691	25.0186	25.4131	25.8356	0.141589	0.146901	0.1501	0.179153	0.171088	0.197924	8.82881	8.82639	9.25193
BN	B	15	0.813189	0.801603	0.841091	20.0561	20.423	20.2244	0.118962	0.124844	0.130067	0.167664	0.16261	0.223536	7.21901	7.30456	7.20862
BN	B	15	0.81419	0.80469	0.845889	21.3489	20.7951	20.7354	0.118553	0.124119	0.129483	0.167771	0.162282	0.212555	7.29729	7.18103	7.0924
BN	B	8	0.81541	0.805779	0.845729	20.3081	20.9869	23.1437	0.118649	0.124132	0.130157	0.167024	0.161673	0.212093	7.3234	7.60488	9.18138
BN	B	8	0.812736	0.8043	0.840611	22.7725	23.6083	22.5167	0.130889	0.13571	0.14171	0.177086	0.172871	0.209581	7.9049	8.46666	7.82343
DVC	B	8	0.802029	0.807828	0.836292	19.3079	19.7177	20.2121	0.103995	0.108919	0.121516	0.17162	0.163393	0.24715	7.26177	7.32403	7.54956
DVC	B	14	0.82051	0.813145	0.830134	20.5452	20.7353	20.7069	0.103583	0.11323	0.116854	0.157659	0.149773	0.199363	7.27203	7.21884	7.27392
DVC	B	7	0.828242	0.813742	0.849248	20.5292	20.9755	21.7928	0.112477	0.121015	0.125961	0.161458	0.153313	0.198581	7.49838	7.81643	8.15504
DVC	B	5	0.789361	0.815402	0.847009	19.0519	18.9622	18.6058	0.0779375	0.0830384	0.0905985	0.150685	0.145402	0.319369	7.21322	7.32587	7.5961
DVC	B	5	0.806978	0.820278	0.852127	18.5843	18.9643	18.8693	0.0710267	0.0766083	0.087064	0.140741	0.136847	0.220962	7.18122	7.30674	7.36488
DVC	B	5	0.78677	0.771489	0.787748	21.3364	20.7993	23.0165	0.0932218	0.101929	0.0975915	0.137146	0.128732	0.177906	7.92915	8.33059	9.08789
LND	B	7	0.790074	0.782331	0.794706	21.3478	21.6257	21.8225	0.0948109	0.102606	0.101746	0.145257	0.137592	0.18262	7.83632	7.95723	7.97652
LND	B	7	0.814231	0.812549	0.831014	20.93	20.7373	20.7461	0.0935981	0.101259	0.106235	0.155167	0.156539	0.219808	7.24143	7.32076	7.29622
LND	B	15	0.828709	0.823883	0.855966	81.7128	81.7735	86.0918	0.0900527	0.0985248	0.103347	0.144669	0.140035	0.196184	12.2403	12.0478	13.5394
LND	B	7	0.787963	0.781813	0.802303	20.8771	20.5532	19.9656	0.0994976	0.105961	0.105178	0.149152	0.138957	0.181022	8.22736	7.96907	9.25485
PD	B	5	0.79501	0.813353	0.84445	18.6621	18.4282	18.6118	0.0803643	0.0886057	0.0930437	0.142365	0.139517	0.230239	7.1854	7.20615	7.09656
SV	B	12	0.813162	0.8195	0.853647	22.9264	22.4548	22.2317	0.102437	0.108775	0.114615	0.161679	0.160843	0.255708	7.13723	7.17917	7.38858
SV	B	7	0.780162	0.796104	0.831014	19.5024	19.8027	19.6679	0.0616038	0.0644299	0.0788846	0.141797	0.141277	0.321366	7.20921	7.2739	7.09277
SV	B	15	0.7806	0.799969	0.831894	19.3554	19.452	19.1969	0.0613408	0.0637715	0.0782054	0.140115	0.139948	0.308636	7.2132	7.32842	7.26962
UVA	B	7	0.797176	0.816439	0.848209	18.7312	18.6544	18.7497	0.0707102	0.0763277	0.0896709	0.146982	0.148564	0.274094	7.24573	7.32034	7.49077
UVA	B	19	0.803057	0.808399	0.840851	23.2841	22.8719	23.2813	0.113111	0.118309	0.125913	0.170297	0.163057	0.258931	8.64354	8.65989	8.91124
UVA	B	4	0.788799	0.796156	0.825096	19.1393	19.4367	20.7773	0.0771874	0.0813987	0.0890509	0.13065	0.133239	0.228658	7.29621	7.49027	9.136
LND	C	10	0.801878	0.838201	0.87596	18.5604	18.614	18.506	0.0498803	0.0564954	0.0673898	0.126036	0.129174	0.237243	7.18284	7.16967	7.33776
UVA	C	15	0.813312	0.823832	0.856526	19.2703	19.2205	18.7146	0.0578821	0.063383	0.068637	0.120712	0.121656	0.203579	7.28718	7.30769	7.47452
UVA	C	9	0.798081	0.804741	0.84253	34.5128	35.7342	31.2807	0.104758	0.111652	0.117715	0.162057	0.159747	0.285146	10.2157	10.791	8.97048
UVA	C	7	0.792073	0.7407	0.815359	22.8944	21.5853	20.8832	0.0725874	0.0766434	0.0763532	0.107168	0.100097	0.128198	10.151	9.0531	9.97573
BD	C	6	0.811886	0.812134	0.856366	24.5667	23.941	24.9817	0.0966668	0.103098	0.109505	0.150895	0.148858	0.238459	8.25984	7.71114	8.6449
BD	C	6	0.820976	0.825025	0.856046	21.8359	21.5443	21.4044	0.0906671	0.0959568	0.103241	0.142281	0.137743	0.2099	7.26062	7.28734	7.40164
BD	C	4	0.802564	0.800306	0.801024	22.9026	22.1068	21.46	0.0875784	0.0901164	0.0964359	0.132045	0.118757	0.147429	7.57046	7.36419	7.49906
BD	C	5	0.853619	0.80755	0.789433	19.1845	19.1163	19.3723	0.0679395	0.0754691	0.0728969	0.0905243	0.0839449	0.0924562	7.34128	7.2773	7.28815
BD	C	8	0.806005	0.814494	0.823097	19.6058	19.6547	20.0045	0.0668248	0.0686852	0.0786246	0.126225	0.124576	0.203979	7.16863	7.212	7.2205
BD	C	6	0.837264	0.855995	0.888967	19.3703	19.5071	19.589	0.0942974	0.0848957	0.0961666	0.148636	0.154051	0.213731	7.35539	7.21468	7.49436
BD	C	14	0.842153	0.836848	0.881455	21.7187	21.483	21.5121	0.096269	0.0976683	0.103409	0.157209	0.163846	0.208535	7.56441	7.65652	7.79513
BD	C	15	0.83082	0.848576	0.886116	21.6867	21.906	21.5562	0.0504788	0.054817	0.0629272	0.116745	0.1329	0.232804	7.15935	7.17784	7.11459
BD	C	13	0.752796	0.799396	0.843085	23.9846	23.9779	23.4691	0.0517696	0.065213	0.0699795	0.153217	0.14962	0.235978	7.20856	7.2391	7.36039
BN	C	16	0.822882	0.841651	0.881638	23.7939	23.7376	24.0715	0.0629748	0.0677571	0.076163	0.12511	0.138938	0.236213	7.25718	7.20893	7.49838
BN	C	14	0.821141	0.833688	0.87356	20.8726	20.6575	20.6942	0.0602761	0.0650929	0.0716421	0.122073	0.132163	0.220118	7.29262	7.32689	7.22049
BN	C	14	0.826597	0.839368	0.877159	22.9171	22.6847	23.0277	0.0609583	0.065401	0.0710891	0.121847	0.133193	0.219408	8.40469	9.28346	13.0329
BN	C	14	0.832218	0.841313	0.880758	20.3576	20.1014	20.1475	0.0567227	0.0606059	0.0669024	0.115106	0.126706	0.214721	7.25043	7.21493	7.33386
BN	C	13	0.834489	0.789762	0.816801	21.3183	21.2589	20.4136	0.0662059	0.0711169	0.0652109	0.0983493	0.083338	0.082069	7.39377	7.43161	7.48189
BN	C	8	0.84933	0.818419	0.819035	20.3339	20.0706	20.169	0.0605942	0.0648523	0.0638151	0.0889139	0.079448	0.087461	7.18698	7.13791	7.13612
BN	C	8	0.859134	0.82802	0.82395	22.46	21.6712	21.4189	0.0579557	0.062226	0.062008	0.0858402	0.0775288	0.0969433	7.26263	7.18513	7.63344
Bagging	C	8	0.837993	0.803456	0.8063	18.6022	18.6476	18.5784	0.0541652	0.0592225	0.0565446	0.0886932	0.0756409	0.0826392	7.22776	7.22024	7.62369
DVC	C	9	0.80414	0.834881	0.879958	24.0435	24.4438	22.451	0.0730375	0.0789315	0.088095	0.128956	0.129912	0.223509	7.70142	7.67658	7.1646
DVC	C	6	0.801631	0.79766	0.825176	19.5835	19.4274	19.7611	0.0628437	0.0696225	0.0682364	0.112134	0.111527	0.158366	7.29486	7.21626	7.43103
DVC	C	8	0.815224	0.769908	0.831546	21.157	21.0899	20.4715	0.0697044	0.0724488	0.0746043	0.105693	0.091812	0.114024	7.30126	7.33121	7.35137
DVC	C	8	0.816641	0.772009	0.82987	26.2788	25.6253	23.8667	0.0699714	0.0726296	0.0743707	0.105872	0.091724	0.113565	9.60467	8.86852	8.84485
DVC	C	11	0.772906	0.767664	0.797467	22.196	21.7865	21.2755	0.073929	0.0832304	0.0827486	0.125269	0.105561	0.140129	7.28838	7.43562	7.76088
DVC	C	9	0.817302	0.844504	0.883717	20.4188	20.1621	20.3038	0.0499401	0.051819	0.0637812	0.117548	0.124347	0.228463	7.12362	7.11094	7.11444
DVC	C	7	0.724757	0.754543	0.814716	21.3992	21.3972	19.9858	0.0588421	0.0763635	0.0715717	0.150392	0.161201	0.259722	7.46691	7.53421	7.51601
DVC	C	13	0.800714	0.846895	0.885195	21.6946	21.5777	20.6408	0.0395853	0.0436452	0.057771	0.124434	0.121687	0.222931	7.34882	7.40874	7.4711
DVC	C	12	0.74228	0.808565	0.861535	18.843	18.8003	18.3996	0.0371216	0.0470508	0.0527279	0.125131	0.130714	0.255515	7.21066	7.18406	7.23851
DVC	C	14	0.774597	0.814663	0.855628	20.3189	20.2088	20.332	0.0425442	0.0471851	0.0574696	0.136231	0.132779	0.24505	7.14544	7.10208	7.31111
LND	C	5	0.79179	0.806011	0.833143	19.0185	18.7046	18.9192	0.0496651	0.0528748	0.0618788	0.121811	0.113582	0.216094	7.30813	7.24789	7.73222
LND	C	8	0.822944	0.807961	0.826263	20.7038	20.1764	19.9174	0.0738866	0.0768917	0.0745786	0.107281	0.0891086	0.103208	7.81744	7.57204	7.80558
LND	C	4	0.823671	0.808124	0.82596	20.1193	19.9272	19.8845	0.0722268	0.0753018	0.0724724	0.106522	0.0882314	0.104251	7.27951	7.27274	8.0399
LND	C	8	0.800897	0.849367	0.884574	19.6469	19.5212	19.6431	0.0399676	0.0435505	0.0559926	0.123906	0.121117	0.224446	7.19997	7.16811	7.19338
LND	C	16	0.793619	0.825334	0.859693	18.5382	18.3449	18.3833	0.0453695	0.0472234	0.0651359	0.130341	0.125711	0.234556	7.21488	7.16038	7.23101
LND	C	13	0.812766	0.839937	0.878103	28.2073	26.3609	25.104	0.0679304	0.0731157	0.0843478	0.147087	0.148726	0.234492	10.1596	9.24915	8.55853
LND	C	17	0.795714	0.835883	0.875975	21.1698	21.0101	21.2122	0.0597836	0.0638011	0.0748577	0.135863	0.14021	0.248288	7.63254	7.80955	7.51256
LND	C	9	0.799978	0.828774	0.876905	21.2735	21.2516	21.0519	0.0415684	0.0457947	0.0585222	0.130454	0.136716	0.248138	7.1735	7.1592	7.11104
UVA	C	14	0.82823	0.843766	0.872466	22.8509	22.6542	22.4434	0.100595	0.0954406	0.108342	0.17293	0.185729	0.287646	7.1947	7.31292	7.24259
UVA	C	13	0.798465	0.828444	0.877223	19.05	19.265	19.5003	0.0419203	0.046397	0.0593403	0.130827	0.136379	0.240071	7.19993	7.24618	7.57335
UVA	C	15	0.81628	0.840883	0.872881	19.3216	19.3958	19.4248	0.090042	0.0857305	0.099777	0.16112	0.173881	0.268113	7.20187	7.21117	7.24214
UVA	C	8	0.814984	0.837056	0.868561	21.3869	21.673	20.8673	0.0902418	0.0878058	0.100073	0.165574	0.17782	0.28131	7.29072	7.45261	7.41811
SV	C	13	0.802896	0.825169	0.870109	25.0775	26.4622	27.2489	0.0621282	0.0664997	0.0797931	0.140208	0.14445	0.241531	7.37726	7.73807	7.71003
SV	C	9	0.807165	0.822676	0.861408	21.0295	20.9316	20.6315	0.0428159	0.047044	0.056953	0.119729	0.119533	0.207815	7.18601	7.18463	7.46782
SV	C	9	0.806087	0.813448	0.843051	18.4676	18.288	18.128	0.0416914	0.0453224	0.0551078	0.11839	0.115442	0.203901	7.20449	7.11818	7.32268
SV	C	9	0.823351	0.794823	0.849374	21.7557	21.758	21.0393	0.0765756	0.0813097	0.0780783	0.116275	0.107118	0.109222	7.33101	7.29473	7.3286
SV	C	5	0.834988	0.807512	0.849374	20.7495	20.5246	20.0663	0.070444	0.0741371	0.0729822	0.105686	0.0975537	0.109634	7.41071	7.43723	7.64411
SV	C	14	0.797463	0.826755	0.865981	19.6084	19.6306	19.956	0.0427123	0.0460496	0.0575663	0.127593	0.130101	0.248921	7.22207	7.23328	7.57485
SV	C	17	0.814955	0.850125	0.880691	21.5071	21.8734	21.6606	0.0723476	0.0717783	0.0873885	0.153459	0.162973	0.265466	7.17373	7.22232	7.22315
SV	C	15	0.821564	0.843119	0.882685	19.5819	20.3087	19.9821	0.0806487	0.0821171	0.0907096	0.153254	0.172045	0.261325	7.29791	7.79036	7.51685
SV	C	12	0.796537	0.828691	0.869919	20.6427	20.6831	20.5067	0.0407131	0.0452158	0.0562833	0.126356	0.126524	0.239768	7.13154	7.10533	7.21863
SV	C	14	0.748389	0.791921	0.838669	19.5918	19.4289	19.0233	0.045493	0.0521876	0.0571689	0.123994	0.127783	0.23359	7.26108	7.28642	7.28597
SV	C	9	0.799245	0.838997	0.873048	22.766	23.2239	22.5483	0.0629313	0.068681	0.0755003	0.148076	0.15459	0.263935	7.17784	7.27888	7.11744
SV	C	15	0.777787	0.820019	0.859184	18.9929	19.0456	18.9742	0.0510777	0.060372	0.071561	0.150782	0.149981	0.273723	7.22694	7.25305	7.35972
UVA	C	6	0.828266	0.763441	0.801305	20.3156	20.0642	19.9446	0.0440874	0.0446992	0.0477405	0.0802144	0.0650822	0.100043	7.19136	7.18998	7.48129
UVA	C	7	0.822166	0.795013	0.834572	19.3136	19.3613	18.4169	0.0680038	0.0729816	0.069739	0.106023	0.0956432	0.108903	7.47753	7.91618	7.63066
UVA	C	12	0.808788	0.850206	0.88659	20.4663	20.3135	20.5258	0.0587757	0.0616446	0.0737876	0.137906	0.143471	0.237633	7.13897	7.12017	7.33873
UVA	C	10	0.808033	0.849047	0.878863	20.4666	20.1862	20.3328	0.0600456	0.0629043	0.0748977	0.14154	0.145571	0.258568	7.11802	7.13593	7.21311
UVA	C	12	0.79853	0.837261	0.88313	24.0815	24.5752	23.4722	0.0395436	0.0436423	0.054336	0.125197	0.12858	0.225092	7.20979	7.40758	7.39416
BD	B	17	0.822221	0.806172	0.852057	23.4684	22.6567	22.8296	0.150333	0.15252	0.153413	0.186084	0.182789	0.212339	8.34968	7.97377	8.3381
